# Supplementary material for: Eliminating left ventricular outlet stenosis lowers the risk for endocardial fibroelastosis recurrence
Source: Eur J Cardiothorac Surg. 2025 Jun 26;67(7):ezaf214. doi: 10.1093/ejcts/ezaf214 (PMC12254124; doi:10.1093/ejcts/ezaf214)
Supplement: ezaf214_Supplementary_Data [file ezaf214_supplementary_data.zip]

Archive with 3 entries (3 files):
- Supplements.docx
- Supp Fig 2.jpg
- Supplementary Figure 1.pdf
